# Supplementary material for: Effects of Ultra-High Pressure on Endogenous Enzyme Activities, Protein Properties, and Quality Characteristics of Shrimp (Litopenaeus vannamei) during Iced Storage
Source: Molecules. 2022 Sep 24;27(19):6302. doi: 10.3390/molecules27196302 (PMC9571125; doi:10.3390/molecules27196302)
Supplement: Supplementary file 1 [file molecules-27-06302-s001.zip]

Archive with 1 entries (1 files):
- molecules-1911672-supplementary.pdf
